# Supplementary material for: The Peer-Reviewed Literature on Undergraduate Education for Public Health in the United States, 2004–2014
Source: Front Public Health. 2014 Nov 17;2:223. doi: 10.3389/fpubh.2014.00223 (PMC4233906; doi:10.3389/fpubh.2014.00223)
Supplement: Supplementary file 1 [file Table_1.XLSX]

## Sheet: Sheet1
First Author	Additional Authors	Title	Journal	Year	Publication Info	PMID	Category
Albertine,S		Undergraduate public health: preparing engaged citizens as future health professionals	Am J Prev Med	2008	Sep:35(3): 253-7	18692738	Curriculum/LO
Arnold, LD	Schneider,D	Advising the newest faces of publicnhealth: a perspective on the undergraduate student.	Am J Pub Hlth	2010	Aug 100(8): 1374-80	20558793	Career Paths and Advising
Barbiero,V		Global health for undergraduates: "we are not alone"	Am J Prev Med	2008	Sep 35(3):269-72	18692741	Curriculum/LO
Barnes,M	Wykoff,R, King,K, Petersen,D	New developments in undergraduate education in public health: Implications for health education and health promotion	Health Educ Behav	2012	Dec 29(6):719-24	23136305	Curriculum/LO
Bass,S	Guttmacher,S Nezami,E	Who will keep the public healthy? The case for undergraduate public health education: a review of three programs	J Public Health Management & Practice	2008	Jan-Feb 14(1):6-14	18091034	Case Study
Cashman, S	Seifer,S	Service-learning: an integral part of undergraduate public health	Am J Prev Med	2008	Sep 35(3):273-8	18692742	Teaching Methods
Gebo,K	Goodyear,J, David,S, Yager,J	Public health studies as an undergraduate major	Public Health Rep	2008	Nov-Dec 123(6): 612-7	19711664	Curriculum/LO
Kirkwood,B	Riegelman,R	Community colleges and public health: Making the connections	Am J Prev Med	2011	Feb 40(2):220-5	21238872	Curriculum/LO
Lee,J		Articulation of undergraduate and graduate education in public health	Public Health Rep	2008	123 Suppl 2:12-7	18770915	Curriculum/LO
Marantz,P		Epidemiology 101: toward an educated citizenry	Am J Prev Med	2008	Sep 35(3):264-8	18692740	Curriculum/LO
Martin,B	Stoot,J, Pack,R, Wykoff,R, Dreyzehner,J	Potential approaches to address the undergraduate public health training needs for working professionals: a case study of one rural area	J Public Health Management & Practice	2010	Mar-Apr 16(2):128-33	20150794	Case Study
Miller,ME	Birch, DA, Cottrell,RR	Current status and future plans for undergraduate public/community health education program accreditation	American Journal of Health Education	2010	41(5): 301-307	(Eric) EJ897371	Accreditation
Petersen,D	Albertine,S, Plepys, CM, Calhoun, J	Developing an educated citizenry: the undergraduate public health learning outcomes project	Public Health Rep	2013	Sep-Oct: 128(5):425-30	23997295	Curriculum/LO
Riegelman,R	Garr,D	Evidence-based public health education as preparation for medical school	Acad Med	2008	Apr 83(4):321-6	18367887	Curriculum/LO
Riegelman, RK	Albertine,S	Undergraduate public health at 4-year institutions: It's here to stay	Am J Prev Med	2011	40(20):226-31	21238873	Curriculum/LO
Riegelman, RK		Undergraduate public health education: past, present, and future	Am J Prev Med	2008	Sept:35(3)258-63	18692739	Curriculum/LO
Riegelman,R	Garr,D	Healthy People 2020 and Education for Health: what are the objectives?	Am J Prev Med	2011	Feb 40(2): 203-6	21238870	Curriculum/LO
Rozier,M	Scharff,D	The value of liberal arts and practice in an undergraduate public health curriculum	Public Health Rep	2013	Sep-Oct 128(5):416-21	23997293	Curriculum/LO
Spinello,E	Fischbach,R	Problem-based learning in public health instruction: a pilot study of an online simulation as a problem-based learning approach	Educ and Health	2004	Nov 17(3): 365-73	15848824	Teaching Methods
Spinello,E	Fischbach,R	Using a web-based simulation as a problem-based learning experience: perceived and actual performance of undergraduate public health students	Public Health Rep	2008	123 Suppl 2:78-84	18770921	Teaching Methods
Thacker,S	Koo,D, Delany,J	Career paths to public health: programs at the Centers for Disease Control and Prevention	Am J Prev Med	2008	Sep 35(3):279-83	18692743	Career Paths and Advising
Vamos,C	Richman,A Noel-Thomas,S,Daley,E	Teaching women's health from a public health perspective: development of an innovative undergraduate course	Educ and Health	2012	Jul 25(1):4-10	23787378	Case Study
Wykoff,R	Petersen, D, Weist,E	The recommended critical component elements of an undergraduate major in public health	Public Health Rep	2013	Sept-Oct 128(5): 421-4	23997294	Curriculum/LO
							Accreditation
